# Supplementary material for: A Novel Reduced Graphene Oxide Modified Carbon Paste Electrode for Potentiometric Determination of Trihexyphenidyl Hydrochloride in Pharmaceutical and Biological Matrices
Source: Sensors (Basel). 2021 Apr 23;21(9):2955. doi: 10.3390/s21092955 (PMC8122888; doi:10.3390/s21092955)
Supplement: Supplementary file 1 [file sensors-21-02955-s001.zip]

Archive with 1 entries (1 files):
- sensors-1170104-supplementary.pdf
